# Supplementary material for: Discovery of Small Molecules Against Foot-and-Mouth Disease Virus Replication by Targeting 2C Helicase Activity
Source: Viruses. 2025 May 29;17(6):785. doi: 10.3390/v17060785 (PMC12197642; doi:10.3390/v17060785)
Supplement: Supplementary file 1 [file viruses-17-00785-s001.zip]

Archive with 1 entries (1 files):
- viruses-3614518-supplementary.pdf
